# Supplementary material for: Effectiveness of healthcare worker screening in hospital outbreaks with gram-negative pathogens: a systematic review
Source: Antimicrob Resist Infect Control. 2018 Mar 9;7:36. doi: 10.1186/s13756-018-0330-4 (PMC5845297; doi:10.1186/s13756-018-0330-4)
Supplement: Supplementary file 1 — Detailed table on extracted data. (XLSX 14 kb) [file 13756_2018_330_MOESM1_ESM.xlsx]

## Sheet: Tabelle1
Article title	Autor	Pathogen	Subspecies	Country	Department	Source	Location (Personnel) Colonisation / Infection	Genotyping Methods	Microbiologically proven	Sreening of Personnel	Number of Patients	Duration	# fatal cases	Type of Infection	Risk Factors	Summary
Nosocomial outbreak of diarrhoea by enterotoxigenic Escherichia coli among preterm neonates in a tertiary care hospital in India: pitfalls in healthcare	Taneja et al., 2003	Escherichia coli	ETEC	India	NICU	personnel	hands and faeces	RPLA	yes	hands Faecal	16	24/08/2000 – 27/08/2000		diarrhoea		Taneja et al. describe an E. coli outbreak in an Indian neonatal intensive care unit 134 (NICU), affecting 16 neonates. The outbreak yielded four days. At the recognition of an 135 outbreak, the infection control team took a sample of the affected neonates, from the 136 environment, the powdered milk, reconstituted milk and from HCWs. They found the milk 137 samples to be contaminated with E. col…
Outbreak of extended-spectrum beta-lactamase-producing Klebsielle pneumoniae in a neonatal intensive care unit linked to artificial nails	Gupta et al., 2004	Klebsiella pneumoniae	ESBL-producing Klebsiella pneumoniae	USA	NICU	personnel	hands (artificial nails)	PFGE	yes	hands	19	04/2001 – 06/2001		Sepsis: 6	Multivariate risk factors: * longer length of stay * Exposure to RN (registered nurse) 53	Gupta et al. report another NICU outbreak of ESBL-producing Klebsiella pneumoniae. Nineteen infants were infected or colonized by the outbreak strain. The identical strain was also found on the hands of two HCWs as shown by PFGE. One of those HCW wore artificial nails; the other had a prolonged nail length. Both HCWs were negative in rectal swabs and urine samples. No new cases occurred after the…
Risk factors for colonisation of newborn infants during an outbreak of extended-spectrum beta-lactamase-producing Klebsiella pneumoniae in an intermediate-risk neonatal unit	Cassettari et al., 2009	Klebsiella pneumoniae	ESBL-producing Klebsiella pneumoniae	Brazil	intermediate-risk neonatal unit	personnel	hands (onychomycotic lesion)	PFGE	yes	hands	36	11/2004 – 02/2005	1	BSI: 3 UTI: 2 conjunctivitis: 2	Multivariate risk factors: * use of antibiotics * absence of breastfeeding	Cassettari et al report nosocomial transmissions of ESBL-producing Klebsiella pneumoniae in an intermediate-risk neonatal unit in Brazil. The outbreak was noticed when nine patients were affected. Twenty-seven additional patients got colonized thereafter despite implementation and rigorous enforcement of numerous infection control measures. Finally a nurse harbouring the outbreak strain (identica…
Outbreak of extended spectrum beta-lactamase-producing Klebsiella pneumoniae infection in a neonatal intensive care unit related to onychomycosis in a health care worker.	Boszczowski et al., 2005	Klebsiella pneumoniae	ESBL-producing Klebsiella pneumoniae	Brazil	NICU	personnel	hands (onychomycosis)	PFGE	yes	hands	4			baecteremia: 3 UTI: 1		Boszczowski et al. describe an outbreak in a brazilian NICU. Four patients were affected by the outbreak. Of those 4 patients, 3 developed a baecteremia and 1 patient a urinary tract infection. The outbreak strain was found on the hands of one assistant nurse who had onychomycosis. After she was removed from patient care no new cases occured.
An outbreak of Pseudomonas aeruginosa pneumonia and bloodstream infection associated with intermittent otitis externa in a health care worker	Zawacki et al., 2004	Pseudomonas aeruginosa		USA	NICU	personnel	ear infection (otitis externa of HCW)	PFGE	yes	hands (if hands positive, more swabs from diff parts of the body Were taken → rectal, Vaginal, nose throat, ears etc.)	5	07/1997 – 08/1997	4	BSI: 4	care by HCW 2	Zawacki et al. describe a Pseudomonas aeruginosa outbreak on an NICU in Massachusetts. Four of the five affected infants developed pneumonia and secondary blood stream infection and ultimately died. Patients as potential reservoirs were ruled out. Then the infection control team screened the hands of HCWs and found five HCWs repeatedly positive for Pseudomonas aeruginosa, but only one of them car…
Nursery outbreak of severe diarrhoea due to multiple strains of Pseudomonas aeruginosa	Falcao et al., 1972	Pseudomonas aeruginosa		Brazil	nursery	personnel	gut	other	yes	rectal	9	xx/1970 – xx/1970	1			Falcao et al. describe a polyphasic outbreak event in a nursery in Brazil due to multiple Pseudomonas aeruginosa strains. Overall 27 children were infected or colonized by at least three different strains. One of those outbreak strains was found in an oxygen bubbler used for premature infants as well as in a rectal swab of a nurse. Screening of hands of staff is not reported here. The authors ass…
Outbreak of Sternal Surgical Site Infections Due to Pseudomonas aeruginosa Traced to a Scrub Nurse with Onychomycosis	McNeil et al., 2001	Pseudomonas aeruginosa		USA	surgery	personnel	hands (nurse with severe onycholysis and onychomycosis on right thumbnail)	PFGE	yes	hands Fingernails	16	19/02/1999 – 31/10/1999	5	mediastinitis: 7 wound infections: 7 endocarditis: 1 sepsis: 1		A total of 16 postoperative wound infections from Pseudomonas aeruginosa were observed in an outbreak in a thoracic surgical department as mentioned by McNeil et al. The outbreak’s source could be traced to a nurse, who suffered from severe chronic (>2 years) onycholysis of her right thumbnail. This lesion had remained unnoticed by her colleagues because it was constantly covered with flesh-color…
A prolonged outbreak of Pseudomonas aeruginosa in a neonatal intensive care unit: did staff fingernails play a role in disease transmission?	Moolenaar et al., 2000	Pseudomonas aeruginosa		USA	NICU	personnel	hands (fingernails)	PFGE	yes	hands	46	01/01/1997 – 12/03/1998	16		* exposure to nurse A1 * exposure to nurse B	Moolenaar et al. Describe a P. aeruginosa outbreak in a NICU affecting 46 patients, of which 16 died. Upon screening HCW as a possible source, the outbreak strains were found on the hands of 2 HCWs, one with long artificial nails and one with long natural nails. A third nurse with short natural fingernails was identified as a carrier, but the strain she was carrying was not found in patients and …
Finger rings should be removed prior to Scrubbing	Jepson et al., 2006	Serratia marcescens		UK	surgery	personnel	hands (ring)	PFGE	yes	yes (not mentioned where)	6	03/2003 – 07/2003		wound infections: 6		Six postoperative wound infections by Serratia marcescens are reported from Jepson et. al. most probably caused by an assistant surgeon, who was unable to remove his too tight rings from his fingers. An strain indistinguishable by PFGE from the outbreak strain was cultured from that location. No further infections were noticed as soon as this HCW was requested to abstain from further operations u…
Postoperative Serratia marcescens Wound Infections Traced to an Out-of-Hospital Source	Passaro et al., 1997	Serratia marcescens		USA	surgery	private equipment	hands (artificial nails)	REA PFGE	yes	hands	7	25/08/1994 – 28/09/1994	1	wound infections: 2 bacteremia: 2 mediastinal or pleural infection: 3		Passaro et al. published the last outbreak report that got included in this systematic review: Seven patient in cardiovascular surgery acquired postoperative infections with a Serratia marcescens strain. Once again artificial fingernails, used by a scrub nurse, were the most probable source of the outbreak. A contaminated jar of exfoliant cream at the nurse’s home obviously served as a constant s…
Total											164		28	bacteremia/sepsis/BSI: 19 UTI: 3 conjunctivitis: 2 mediastinal/pleural: 10 endocarditis: 1 wound infection: 15
ETEC = enterotoxigenic Escherichia coli;
ESBL = extended spectrum beta-lactamase;
NICU = Neonatal intensive care unit;
RPLA = reverse passive latex agglutination;
PFGE = pulsed-field gel electrophoresis;
REA = restriction-endonuclease Analysis;
BSI = Blood stream infection;
UTI = Urinary tract infection;
